# Supplementary material for: Who tweets climate change papers? investigating publics of research through users’ descriptions
Source: PLoS One. 2022 Jun 3;17(6):e0268999. doi: 10.1371/journal.pone.0268999 (PMC9165795; doi:10.1371/journal.pone.0268999)
Supplement: S1 File — (ZIP) [file pone.0268999.s001.zip]

Archive with 10 entries (10 files):
- S1 Table.pdf
- __MACOSX/._S1 Table.pdf
- S2 Table.pdf
- __MACOSX/._S2 Table.pdf
- S3 Table.pdf
- __MACOSX/._S3 Table.pdf
- S4 Table.pdf
- __MACOSX/._S4 Table.pdf
- S5 Table.pdf
- __MACOSX/._S5 Table.pdf
